# Supplementary material for: Assessment of the Risk of Nodal Involvement in Rectal Neuroendocrine Neoplasms: The NOVARA Score, a Multicentre Retrospective Study
Source: J Clin Med. 2022 Jan 28;11(3):713. doi: 10.3390/jcm11030713 (PMC8836953; doi:10.3390/jcm11030713)
Supplement: Supplementary file 1 [file jcm-11-00713-s001.zip]

Archive with 1 entries (1 files):
- jcm-1556614-supplementary.pdf
